# Supplementary material for: Non-Dairy Fermented Beverages Produced with Functional Lactic Acid Bacteria
Source: Microorganisms. 2022 Nov 23;10(12):2314. doi: 10.3390/microorganisms10122314 (PMC9781336; doi:10.3390/microorganisms10122314)
Supplement: Supplementary file 1 [file microorganisms-10-02314-s001.zip]

Archive with 1 entries (1 files):
- microorganisms-1989580-supplementary.pdf
